# Supplementary material for: The Role of Compassion in Altruistic Helping and Punishment Behavior
Source: PLoS One. 2015 Dec 10;10(12):e0143794. doi: 10.1371/journal.pone.0143794 (PMC4675554; doi:10.1371/journal.pone.0143794)
Supplement: S1 Dataset — (XLSX) [file pone.0143794.s001.xlsx]

## Sheet: Study 2 Data
game	id	helping_game_outliers	gender	age	p1_pass	p1_unfair_fair	p3_pass	p3_pct	mcsd_total	p3_pass_as_p1	player_order_p3	family_income	pun_bef_p3_full_pct	earn_bef_p3_full_absolute	pa_now	na_now	iri_EmpathicConcern	pa_gen	na_gen
Helping	1001		1	19	0	1	0	0	20	0	2	11	0	100	19	12	22	30	10
Helping	1002		1	20	0	1	0	0	17	0	2	4	0	100	26	12	13	22	12
Helping	1003		0	20	0	1	0	0	12	0	2	4	0	100	25	28	22	21	30
Helping	1004		1	21	0	1	0	0	14	0	3	7	0	100	19	12	25	19	12
Helping	1005		0	20	0	1	0	0	22	0	3	2	0	100	28	11	20	41	13
Helping	1006		0	22	0	1	0	0	11	0	3	10	0	120	26	12	9	20	14
Helping	1007		1	23	0	1	0	0	10	0	1	8	0	0	21	10	7	20	17
Helping	1008		1	26	0	1	0	0	3	0	1	5	0	0	19	16	16	19	13
Helping	1009		0	20	0	1	10	20	12	0	1	7	0	0	31	13	14	28	13
Helping	1010		1	20	6	1	0	0	21	30	2	5	0	70	42	10	22	46	10
Helping	1011		1	21	0	1	10	20	13	10	2	5	0	90	21	11	16	27	11
Helping	1012		0	22	20	1	0	0	23	0	2	1	0	100	47	13	22	46	13
Helping	1013		1	29	10	1	20	40	13	0	3	4	0	130	45	12	22	43	20
Helping	1014		1	20	0	1	25	50	10	20	3	7	0	110	22	10	19	33	14
Helping	1015		0	22	0	1	4	8	5	6	3	13	0	94	31	14	17	31	19
Helping	1016		0	22	30		0	0	6	0	1	5	0	0	31	11	17	39	20
Helping	1017		1	20	10	1	10	20	25	10	1	9	0	0	26	11	27	40	12
Helping	1018		0	22	0	1	0	0	15	0	1	10	0	0	29	12	12	30	12
Helping	1019		1	29	50	2	0	0	8	0	2	9	0	100	40	18	19	38	19
Helping	1020		0	30	10	1	10	20	26	50	2	2	0	50	28	10	23	36	10
Helping	1021		1	23	50	2	0	0	5	50	2	8	0	50	18	13	21	33	16
Helping	1022		1	19	10	1	0	0	20	10	3	12	0	90	24	16	27	30	15
Helping	1023		1	21	10	1	20	40	19	50	3	13	0	100	41	10	18	40	14
Helping	1024		1	20	30		0	0	21	50	3	2	0	100	18	10	23	33	11
Helping	1025		1	19	0	1	0	0	11	30	1	12	0	0	18	12	20	36	19
Helping	1026		1	20	50	2	0	0	11	10	1		0	0	36	19	21	36	19
Helping	1027		1	20	50	2	0	0	11	10	1	6	0	0	19	11	21	29	24
Helping	1028		0	21	10	1	0	0	5	50	2	7	0	50	25	12	7	35	19
Helping	1029		1	20	20	1	1	2	7	10	2	13	0	90	22	25	21	28	20
Helping	1030		0	22	0	1	10	20	15	10	3	12	0	150	36	25	12	33	28
Helping	1031		1	22	0	1	10	20	14	20	3	9	0	130	21	10	19	37	19
Helping	1032		1	24	30		10	20	15	20	3	3	0	100	43	14	20	47	17
Helping	1033		1	29	40		10	20	26	30	1	2	0	0	35	11	18	37	23
Helping	1034		1	21	50	2	0	0	11	0	1	10	0	0	28	13	28	39	36
Helping	1035		1	23	10	1	5	10	17	0	1	5	0	0	17	10	16	22	11
Helping	1036		0	20	50	2	0	0	5	25	2	8	0	75	19	12	14	35	18
Helping	1037		1	20	0	1	5	10	12	10	2	13	0	90	13	11	19	12	11
Helping	1038		0	23	50	2	10	20	16	20	2	11	0	80	26	14	23	33	21
Helping	1039		0	28	10	1	0	0	10	0	3	5	0	125	31	10	17	36	11
Helping	1040		1	29	20	1	0	0	7	50	3	2	0	80	19	10	17	34	26
Helping	1041		0	19	0	1	30	60	17	50	3	11	0	90	46	10	26	39	15
Helping	1042		1	22	25	1	0	0	6	0	1	13	0	0	24	10	23	34	12
Helping	1043		1	23	10	1	10	20	20	10	1	13	0	0	33	11	23	40	11
Helping	1044		1	21	20	1	10	20	10	20	1	3	0	0	17	10	20	24	11
Helping	1045		0	20	45		5	10	12	0	2	12	0	100	29	14	21	32	19
Helping	1046		0	19	40		10	20	18	50	2	6	0	50	27	12	23	36	18
Helping	1047		0	20	20	1	0	0	7	0	2	1	0	100	18	11	19	25	20
Helping	1048		1	25	50	2	20	40	12	40	3	2	0	110	22	21	18	35	26
Helping	1049		1	20	35		10	20	21	20	3	12	0	130	20	13	21	28	16
Helping	1050		1	20	25	1	20	40	23	45	3	10	0	105	29	11	24	40	11
Helping	1051		1	28	0	1	25	50	12	25	1	4	0	0	22	12	26	39	18
Helping	1052		1	20	50	2	0	0	13	50	1	1	0	0	34	15	24	31	22
Helping	1053		0	20	0	1	25	50	10	35	1	19	0	0	28	10	20	26	10
Helping	1054		0	20	25	1	0	0	9	0	2	15	0	100	28	12	18	28	11
Helping	1055		1	31	25	1	15	30	22	40	2	2	0	60	18	14	23	23	15
Helping	1056		0	47	0	1	0	0	15	0	2	6	0	100	22	13	20	29	11
Helping	1057		1	21	40		0	0	26	25	3	6	0	125	42	11	25	42	11
Helping	1058		0	25	30		0	0	19	0	3	2	0	180	33	11	20	20	16
Helping	1059		0	25	13	1	25	50	13	25	3	5	0	125	19	11	19	16	10
Helping	1060		1	20	0	1	25	50	12	13	1	10	0	0	15	10	27	37	20
Helping	1061		1	23	40		20	40	23	40	1	2	0	0	36	10	28	41	11
Helping	1062		1	21	0	1	25	50	14	30	1	1	0	0	21	10	25	24	12
Helping	1063		0	19	10	1	15	30	16	50	2	6	0	50	25	11	17	34	11
Helping	1064		1	28	20	1	0	0	13	50	2	4	0	50	36	10	23	36	15
Helping	1065		0	21	37		15	30	16	20	2	9	0	80	37	14	20	37	18
Helping	1066		1	21	10	1	5	10	6	20	3	19	0	180	15	11	11	13	12
Helping	1067		1	24	0	1	18	36	6	37	3	7	0	133	34	10	22	31	12
Helping	1068		0	30	33		5	10	11	10	3	2	0	110	39	24	17	40	21
Helping	1069		1	22	50	2	25	50	20	33	1	11	0	0	25	15	21	36	21
Helping	1070		1	20	50	2	10	20	15	10	1	1	0	0	19	23	20	17	23
Helping	1071		0	21	20	1	0	0	16	0	1	11	0	0	32	13	20	27	13
Helping	1072		0	21	0	1	25	50	9	50	2	1	0	50	35	11	17	38	17
Helping	1073		1	31	0	1	0	0	17	0	2	3	0	100	28	17	13	29	21
Helping	1074		0	35	50	2	10	20	13	25	2	3	0	75	43	13	20	34	14
Helping	1075		0	43	0	1	25	50	11	50	2	11	0	50	30	11	19	30	20
Helping	1076		1	30	0	1	25	50	13	50	3	3	0	100	29	10	19
Helping	1077		1	21	20	1	0	0	10	0	3	1	0	100	31	13	21	42	17
Helping	1078		1	18	0	1	0	0	10	0	3	9	0	145	10	13	25	37	18
Helping	1079		0	54	0	1	0	0	7	0	3	1	0	150	21	10	13	26	17
Helping	1080		0	28	50	2	0	0	16	0	1	6	0	0	22	11	16	23	10
Helping	1081		1	22	0	1	0	0	9	0	1	11	0	0	25	10	19	35	17.5
Helping	1082		1	18	25	1	10	20	27	20	1	9	0	0	37	18	23	34	15
Helping	1083		0	21	50	2	0	0	16	0	1	12	0	0	27	11	20	35	15
Helping	1084		1	31	0	1	10	20	16	0	2	2	0	100	28	14	25	26	11
Helping	1085		1	30	100	2	0	0	12	0	2	11	0	100	25	11	24	23	13
Helping	1086		1	24	0	1	20	40	12	25	2	3	0	75	26	12	20	27	13
Helping	1087		1	23	30		10	20	11	10	2	3	0	90	26	16	18	34	16
Helping	1088		1	20	100	2	0	0	13	0	3	1	0	100	17	11	16	17	11
Helping	1089		0	26	0	1	10	20	8	0	3	1	0	200	21	10	19	26	16
Helping	1090	1	1	27	20	1	50	100	22	100	3	2	0	30	33	15	25	40	14
Helping	1091		1	24	0	1	0	0	23	20	1	3	0	0	25	10	20	29	11
Helping	1092	1	1	54	0	1	50	100	13	100	1	1	0	0	26	12	14	32	19
Helping	1093		0	29	25	1	10	20	21	40	1	4	0	0	24	11	27	21	13
Helping	1094		0	23	10	1	10	20	9	0	1	3	0	0	29	14	20	41	14
Helping	1095		1	36	3	1	10	20	16	50	2	2	0	50	32	10	25	37	18
Helping	1096		1	27	20	1	10	20	15	10	2	4	0	90	32	10	11	33	10
Helping	1097		0	25	30		20	40	8	0	2	3	0	100	33	13	23	36	11
Helping	1098		1	24	13	1	12	24	21	20	3	2	0	170	33	16	23	34	25
Helping	1099		1	24	10	1	30	60	12	30	3	1	0	80	30	22	27	30	18
Helping	1100		1	26	50	2	10	20	18	3	3	1	0	97	37	18	19	35	31
Helping	1101		0	24	50	2	20	40	10	50	1	1	0	0	15	10	12	10	10
Helping	1102		0	23	10	1	0	0	20	13	1	2	0	0	26	10	22	23	10
Helping	1103		1	28	0	1	0	0	16	10	1	2	0	0	38	12	24	39	12
Helping	1104		1	25	50	2	0	0	14	50	2	4	0	50	26	14	21	28	22
Helping	1105		1	21	50	2	0	0	21	0	2	4	0	100	21	10	21	41	18
Helping	1106		1	35	0	1	30	60	16	100	2	7	0	0	26	15	25	33	17
Helping	1107		1	19	10	1	0	0	15	50	3	13	0	100	30	14	20	30	14
Helping	1108		1	19	20	1	0	0	8	0	3	2	0	100	13	12	17	33	15
Helping	1109		0	21	40		10	20	12	50	3	4	0	210	29	11	20	24	10
Helping	1110		0	29	50	2	0	0	10	40	1	5	0	0	20	10	16	14	16
Helping	1111		1	22	0	1	0	0	12	10	1	10	0	0	33	10	21	33	16
Helping	1112		1	20	100	2	30	60	12	20	1	6	0	0	16	10	26	23	14
Helping	1113		0	22	30		10	20	16	50	2	1	0	50	19	10	24	21	14
Helping	1114		0	25	20	1	15	30	28	25	2	6	0	75	50	10	23	43	11
Helping	1115		0	19	50	2	10	20	19	30	2	19	0	70	23	14	16	34	16
Helping	1116		1	19	0	1	10	20	15	20	3	19	0	130	17	13	24	19	13
Helping	1117		1	18	0	1	25	50	13	50	3	7	0	85	26	10	23	31	17
Helping	1118		1	18	0	1	20	40	13	30	3	5	0	120	29	18	24	38	23
Helping	1119		0	19	50	2	0	0	6	0	1	10	0	0	23	12	14	20	11
Helping	1120		1	20	25	1	5	10	13	0	1	1	0	0	38	12	22	39	11
Helping	1121		0	18	30		10	20	17	0	1	11	0	0	25	12	23	23	29
Helping	1122		0	19	2	1	10	20	16	50	2	9	0	50	32	15	16	36	14
Helping	1123		0	21	50	2	10	20	16	10	2	19	0	90	22	14	28	36	13
Helping	1124		0	19	0	1	25	50	17	30	2	12	0	70	37	13	17	39	17
Helping	1125		0	18	2	1	0	0	13	50	3	8	0	120	35	16	20	24	22
Helping	1126		1	18	15	1	0	0	6	0	3	14	0	130	35	22	16	34	31
Helping	1127		0	18	10	1	0	0	28	2	3	2	0	158	40	10	24	39	10
Helping	1128		1	20	50	2	10	20	13	10	1	3	0	0	16	23	13	29	22
Helping	1129		1	20	10	1	10	20	12	2	1	4	0	0	31	20	17	31	21
Helping	1130		1	19	30		15	30	15	15	1	9	0	0	37	16	23	35	15
Helping	1131		1	18	40		5	10	21	50	2	5	0	50	37	17	21	37	17
Helping	1132		0	21	30		0	0	10	0	2	6	0	100	31	13	18	27	20
Helping	1133		1	19	0	1	20	40	14	10	2	9	0	90	28	16	14	27	20
Helping	1134		1	20	0	1	20	40	18	30	3	13	0	170	18	10	21	21	11
Helping	1135		0	22	1	1	0	0	19	0	3	19	0	100	25	12	20	23	12
Helping	1136	1	0	26	0	1	25	50	12	40	2	8			16	10	0	17	10
Helping	1137		1	32	50	2	25	50	14	0	1	5	0	0	21	17	25	35	12
Helping	1138		1	21	0	1	0	0	12	0	1	14	0	0	23	20	25	26	17
Helping	1139		0	19	10	1	10	20	6	1	1	11	0	0	22	26	17	37	22
Punishment	2001			27	10	1	0	0	15	10	2	2	0	90	13	14	22	17	11
Punishment	2002		0	21	20	1	0	0	6	50	2	10	0	50	20	14	21	18	14
Punishment	2003		0	24	5	1	10	21.05	10	40	3	4	0	110	12	11	23	15	14
Punishment	2004		0	23	0	1	0	0	7	10	3	8	0	100	24	16	20	35	13
Punishment	2005			19	10	1	0	0	23	0	1	4	0	0	34	17	24	35	12
Punishment	2006		0	26	50	2	0	0	15	0	1	8	0	0	13	10	24	13	10
Punishment	2007		0	21	10	1	0	0	11	5	1	1	0	0	17	10	17	15	10
Punishment	2008		1	32	0	1	0	0	17	0	2	4	20	80	25	15	27	35	16
Punishment	2009		1	21	30		10	28.57	9	50	2	12	0	50	21	10	14	29	17
Punishment	2010		0	18	40		10	33.33	9	10	2	12	0	90	30	16	19	30	24
Punishment	2011		0	20	0	1	0	0	13	30	3	11	28.57	50	19	12	25	14	12
Punishment	2012		0	19	20	1	40	100	18	40	3	1	33.33	90	24	15	26	19	17
Punishment	2013		1	22	30		0	0	12	0	3	10	0	110	31	10	16	35	10
Punishment	2014		0	19	0	1	10	20	20	30	1	3	0	0	15	10	28	43	12
Punishment	2015		1	22	50	2	0	0	7	0	1	19	0	0	30	10	17	32	16
Punishment	2016		1	19	10	1	0	0	8	20	1	1	0	0	23	17	14	24	17
Punishment	2017		0	18	60	2	10	50	11	20	2	12	25	60	18	25	20	27	29
Punishment	2018		0	21	20	1	0	0	12	50	2	8	0	50	14	10	16	40	18
Punishment	2019		0	26	10	1	0	0	15	20	2	12	75	20	17	11	24	30	15
Punishment	2020		0	18	0	1	0	0	14	20	3	17	0	100	32	11	22	39	22
Punishment	2021		0	21	10	1	10	22.22	7	10	3	8	0	140	20	17	20	37	34
Punishment	2022		0	45	20	1	30	75	19	60	3	10	50	40	31	14	28	45	17
Punishment	2023		0	39	20	1	10	25	24	20	1	10	0	0	24	10	27	30	10
Punishment	2024		0	29	50	2	0	0	15	0	1	13	0	0	26	10	26	25	10
Punishment	2025		0	18	20	1	30	75	23	10	1	9	0	0	28	10	22	31	10
Punishment	2026		0	19	20	1	0	0	6	40	2	11	0	60	35	15	21	38	17
Punishment	2027		1	21	10	1	20	44.44	12	50	2	2	40	30	31	12	10	42	14
Punishment	2028		0	19	22	1	25	64.1	9	40	2	5	0	60	15	14	15	22	12
Punishment	2029		0	21	20	1	0	0	12	10	3	4	44.44	90	18	17	18	33	14
Punishment	2030		1	18	30		28	80	18	22	3	14	64.1	78	31	11	16	37	17
Punishment	2031		0	18	10	1	30	66.67	22	20	3	1	0	120	36	18	21	34	13
Punishment	2032		0	18	40		0	0	19	10	1	10	0	0	24	16	26	31	21
Punishment	2033		0	45	50	2	10	40	2	20	1	14	0	0	21	11	20	23	12
Punishment	2034		0	21	40		0	0	10	30	1	3	0	0	15	11	24	35	31
Punishment	2035		0	20	0	1	0	0	27	50	2	8	0	50	30	16	25	40	14
Punishment	2036		1	18	50	2	0	0	4	0	2	12	50	50	40	19	10	31	11
Punishment	2037		1	36	30		5	14.29	19	20	2	8	50	40	20	14	21	28	12
Punishment	2038		0	32	25	1	0	0	24	50	3	4	0	100	20	12	23	18	14
Punishment	2039		0	61	50	2	0	0	19	30	3	15	14.29	60	35	12	25	44	15
Punishment	2040		1	22	0	1	0	0	9	0	3	16	0	120	26	11	16	19	35
Punishment	2041		0	19	50	2	0	0	6	0	1	10	0	0	24	12	16	32	16
Punishment	2042		0	22	0	1	25	50	22	25	1	10	0	0	34	13	24	34	18
Punishment	2043		0	18	20	1	20	50	14	50	1	8	0	0	22	17	18	31	15
Punishment	2044		0	19	0	1	10	20	11	10	2	7	0	90	28	10	16	40	15
Punishment	2045		1	20	20	1	0	0	26	0	2	13	0	100	39	14	18	39	15
Punishment	2046		0	18	0	1	0	0	10	0	1	13	0	0	17	14	20	28	21
Punishment	2047		0	22	40		0	0	14	0	1	10	0	0	19	15	23	28	12
Punishment	2048		0	18	20	1	20	50	17	40	2	8	33.33	40	29	15	19	34	16
Punishment	2049		1	30	15	1	0	0	9	25	2	12	0	75	18	22	18	26	30
Punishment	2050		0	19	0	1	10	20	2	20	2	9	0	80	13	19	18	17	22
Punishment	2051		0	19	15	1	20	47.06	9	15	2	6	0	85	20	16	22	20	18
Punishment	2052		1	19	0	1	0	0	17	0	3	11	20	120	25	16	20	37	13
Punishment	2053		0	19	40		20	66.67	16	15	3	1	47.06	70	23	11	18	28	12
Punishment	2054		0	19	0	1	0	0	22	20	3	10	50	60	20	13	21	32	13
Punishment	2055		1	20	15	1	0	0	22	15	3	2	0	100	25	11	25	29	11
Punishment	2056		0	19	40		10	33.33	10	15	1	10	0	0	22	10	28
Punishment	2057		1	22	25	1	0	0	6	0	1	7	0	0	23	11	19	29	25
Punishment	2058		0	19	20	1	0	0	21	40	1	3	0	0	18	10	15	27	16
Punishment	2059		1	19	15	1	0	0	9	0	1	8	0	0	16	11	13	29	18
Punishment	2060		1	33	0	1	0	0	13	25	2	10	13.33	65	28	23	18	28	22
Punishment	2061		1		40		0	0	5	0	2	5	100	0	27	16	14	26	16
Punishment	2062		1	20	0	1	0	0	11	0	2	19	0	100	36	19	23	44	30
Punishment	2063		1	18	50	2	0	0	9	40	3	8	0	85	34	20	23	27	13
Punishment	2064		1	19	0	1	0	0	19	0	3	13	0	100	40	12	21	46	13
Punishment	2065		1	19	0	1	40	80	21	0	3	9	0	100	34	13	20	39	12
Punishment	2066		0	18	25	1	5	13.33	14	0	1	12	0	0	23	16	23	20	12
Punishment	2067		0	22	0	1	50	100	9	50	1	11	0	0	13	12	15	40	17
Punishment	2068		1	21	0	1	0	0	26	0	1	10	0	0	13	10	19	22	15
Punishment	2069		0	20	0	1	0	0	11	0	2	3	0	100	32	15	17	35	16
Punishment	2070		0	22	20	1	0	0	9	50	2	10	0	50	30	11	15	32	13
Punishment	2071		0	20	0	1	10	20	8	25	2	3	0	75	17	15	25	34	23
Punishment	2072		0	44	0	1	25	50	10	20	2	5	25	60	23	15	16	21	17
Punishment	2073		1	23	0	1	0	0	15	0	3	19	20	80	11	13	21	22	25
Punishment	2074		1	21	25	1	0	0	8	0	3	14	50	100	18	12	12	15	11
Punishment	2075		1	19	10	1	0	0	19	0	3	12	0	125	43	12	19	44	11
Punishment	2076		0	19	0	1	0	0	8	20	3	11	0	100	12	10	18	20	13
Punishment	2077		0	21	0	1	0	0	7	0	1	13	0	0	43	14	19	47	25
Punishment	2078		1	24	50	2	0	0	15	0	1	11	0	0	27	10	20	24	10
Punishment	2079		0	19	25	1	0	0	17	25	1	8	0	0	19	19	25	40	13
Punishment	2080		0	18	20	1	10	25	17	10	1	2	0	0	27	12	26	34	10
Punishment	2081		1	23	5	1	48	100	14	0	2	13	0	100	24	15	17	22	13
Punishment	2082		0	59	0	1	0	0	13	60	2	5	50	20	33	10	17	34	11
Punishment	2083		1	20	0	1	0	0	11	25	2	13	0	75	36	11	14	31	15
Punishment	2084		1	21	50	2	0	0	10	0	3	3	0	100	29	12	14	37	18
Punishment	2085		0	27	0	1	0	0	6	0	3	19	0	160	34	11	22	39	22
Punishment	2086		0	20	0	1	25	50	16	5	3	15	100	25	22	13	19	35	14
Punishment	2087		0	19	0	1	0	0	13	0	1	9	0	0	20	12	20	34	13
Punishment	2088		1	20	60	2	10	50	14	50	1	14	0	0	25	13	18	37	22
Punishment	2089		0	21	25	1	0	0	25	0	1	11	0	0	23	13	20	23	13
Punishment	2090		0	19	50	2	1	4	7	12	2	11	0	88	20	14	8	13	10
Punishment	2091		1	24	20	1	0	0	9	40	2	3	33.33	40	31	17	15	30	15
Punishment	2092		0	23	15	1	30	70.59	15	50	2	2	0	50	14	10	22	35	16
Punishment	2093		1	20	30		0	0	16	0	2	11	0	100	30	12	19	36	12
Punishment	2094		0	21	0	1	0	0	14	15	3	1	70.59	37	28	12	20	32	18
Punishment	2095		0	21	0	1	25	50	10	30	3	5	0	110	12	13	17	29	35
Punishment	2096		0	19	30		0	0	7	50	3	17	4	98	29	14	18	34	13
Punishment	2097		0	21	10	1	10	22.22	8	20	3	7	0	80	26	14	21	32	23
Punishment	2098		0	27	12	1	0	0	17	10	1	2	0	0	35	10	7	36	10
Punishment	2099		1	20	40		10	33.33	13	0	1	1	0	0	22	12	15	31	20
Punishment	2100		0	27	50	2	0	0	11	0	1	3	0	0	28	14	22	19	17
Punishment	2101		1	20	0	1	0	0	7	30	1	7	0	0	34	19	22	32	33
Punishment	2102		0	18	0	1	20	40	9	0	2	8	20	80	14	21	19	29	19
Punishment	2103		0	22	50	2	0	0	16	30	2	9	71.43	20	18	10	27	31	11
Punishment	2104		0	19	5	1	10	21.05	12	50	2	8	0	50	26	22	23	27	20
Punishment	2105		0	20	27		0	0	3	50	2	2	0	50	20	15	23	20	20
Punishment	2106		0	22	0	1	5	10	10	5	3	11	21.05	75	27	20	28	37	27
Punishment	2107		1	22	0	1	0	0	11	27	3	10	0	103	12	12	14
Punishment	2108		1	42	60	2	0	0	10	0	3	15	40	110	39	11	13	33	22
Punishment	2109		0	18	20	1	30	75	12	50	3	2	0	100	28	12	25	36	11
Punishment	2110		1	21	0	1	10	20	10	20	1	1	0	0	25	27	20	37	30
Punishment	2111		0	53	30		25	71.43	15	0	1	4	0	0	32	14	20	35	13
Punishment	2112		1	24	50	2	0	0	16	0	1	10	0	0	20	12	19	30	18
Punishment	2113		1	18	50	2	0	0	12	60	1	10	0	0	26	20	23	28	17
Punishment	2114		0	19	50	2	0	0	16	10	2	14	11.11	80	21	12	27	26	12
Punishment	2115		0	19	10	1	0	0	13	30	2	4	0	70	27	10	26	31	13
Punishment	2116		0	22	40		10	33.33	9	10	2	7	0	90	23	19	12	29	17
Punishment	2117		0	46	0	1	50	100	8	100	3	17	0	10			18	41	16
Punishment	2118		0	21	0	1	0	0	12	40	3	7	33.33	70	28	11	20	26	17
Punishment	2119		1	21	50	2	0	0	10	50	3	12	0	100	37	17	17	36	20
Punishment	2120		0	53	0	1	10	20	18	10	3	13	0	100	17	12	24	17	11
Punishment	2121		0	19	10	1	5	11.11	11	0	1	14	0	0	35	22	24	38	23
Punishment	2122		1	19	30		0	0	21	0	1	11	0	0	29	20	13	31	18
Punishment	2123		1	18	50	2	0	0	8	0	1	18	0	0	25	13	11	27	16
Punishment	2124		1	38	10	1	0	0	17	50	1	13	0	0	21	12	20	18	10
Punishment	2125		0	18	0	1	10	20	11	100	2	5	0	100	36	14	25	39	12
Punishment	2126		0	18	60	2	0	0	18	80	2	4	0	20	24	11	22	36	16
Punishment	2127		0	19	25	1	0	0	14	25	2	3	66.67	25	41	16	20	46	11
Punishment	2128		1	33	50	2	20	80	12	60	3	7	0	140	23	10	16	35	29
Punishment	2129		1	24	73	2	5	37.04	18	25	3	11	0	155	16	10	18	36	11
Punishment	2130		1	22	0	1	0	0	24	0	3	3	20	105	31	10	24	47	14
Punishment	2131		0	27.5	80	2	0	0	13	50	1	10	0	0	22	10	18	21	10
Punishment	2132		1	29	25	1	25	66.67	12	73	1	12	0	0	32	14	9	30	17

## Sheet: codebook
Variable Name	Description
game	Helping = Helping Game; Punishment = Punishment Game
id	Subject ID
helping_game_outliers	Outliers in Helping Game
gender	Gender, 0 = male, 1 = female
age	age in years
p1_pass	Dictator pass out of 100 points
p1_unfair_fair	1 = unfair dictator pass (<=25/100 points); 2 = fair/generous dictator pass (>= 50/100 points)
p3_pass	Third party spending out of 50 points
p3_pct	Percentage of how much third party could spend (Punishment game - spending is constrained by dictator pass)
mcsd_total	Marlowe-Crowne Social Desirability scale score
p3_pass_as_p1	How much third party spent as the dictator
player_order_p3	Order in which third party played as the third party; 1 = played as third party in 1st round; 2 = played as third party in 2nd round; 3 = played as third party in 3rd round
family_income	1. < $10,000
	2. $10,000-$20,000
	3. $20,000-$30,000
	4. $30,000-$40,000
	5. $40,000-$50,000
	6. $50,000-$60,000
	7. $60,000-$70,000
	8. $70,000-$80,000
	9. $80,000-$90,000
	10. $90,000-$100,000
	11. $100,000-$125,000
	12. $125,000-$150,000
	13. $150,000-$175,000
	14. $175,000-$200,000
	15. $200,000-$225,000
	16. $225,000-$250,000
	17. $250,000-$275,000
	18. $275,000-$300,000
	19. > $300,000
pun_bef_p3_full_pct	How much the player was punished before playing as the third party (as percentage)
earn_bef_p3_full_absolute	How much the player earned in absolute points before playing as the third party
pa_now	Current positive affect as measured by the Positive and Negative Affect Scale
na_now	Current negative affect as measured by the Positive and Negative Affect Scale
iri_EmpathicConcern	Empathic Concern subscale of Interpersonal Reactivity Index
pa_gen	Trait positive affect as measured by the Positive and Negative Affect Scale
na_gen	Trait negative affect as measured by the Positive and Negative Affect Scale
