# Supplementary material for: The Role of Compassion in Altruistic Helping and Punishment Behavior
Source: PLoS One. 2015 Dec 10;10(12):e0143794. doi: 10.1371/journal.pone.0143794 (PMC4675554; doi:10.1371/journal.pone.0143794)
Supplement: S2 Dataset — (XLSX) [file pone.0143794.s002.xlsx]

## Sheet: Study 2 Data
id	training_group	Gender.M0.F1	age	mcsd	believers	helping_pass	helping_pct	helping_pct_rank	punishment_pass	punishment_pct	punishment_pct_rank
101	1	1	21	12	1				0	0	14
102	2	0	21	14	1				43	100	40.5
103	2	1	44	19	1				0	0	14
104	2	0	22	21	1				0	0	14
105	1	1	26	20	1				0	0	14
106	1	1	28	18	1				0	0	14
107	1	1	21	10	0				0	0
108	2	1	22	19	0				0	0
109	1	0	25	15	0				10	23.53
110	2	1	38	22	1				35	82.35	39
111	1	0	25	8	0				10	23.53
112	2	1	19	25	1				20	47.06	35.5
113	2	1	23	13	1				0	0	14
114	1	1	36	17	0				20	47.06
115	1	1	27	13	1				0	0	14
116	2	0	21	1	0				35	82.35
117	1	0	19	19	0	10	20		0	0
118	2	0	26	25	1				0	0	14
119	2	1	22	24	0	5	10		30	70.59
120	1	0	22	16	1	50	100	30	0	0	14
121	1	0	20	13	1	0	0	9	0	0	14
122	2	0	19	23	1	20	40	25.5	0	0	14
123	2	1	20	17	1	0	0	9	10	23.53	31
124	2	1	44	25	0	20	40		10	23.53
125	1	1	23	21	1	0	0	9	0	0	14
126	2	0	20	10	0	0	0		0	0
127	2	1	19	23	0	20	40		15	35.29
128	1	1	21	17	1	0	0	9	0	0	14
129	1	1	19	12	0	0	0		10	23.53
130	1	0	20	19	1	0	0	9	0	0	14
131	2	1	18	13	1	0	0	9	0	0	14
132	1	0	19	13	1	0	0	9	0	0	14
133	1	1	19	9	1	0	0	9	15	35.29	33
134	2	1	20	23	1	20	40	25.5	0	0	14
135	2	1	22	14	1	20	40	25.5	0	0	14
136	1	1	20	25	1	0	0	9	0	0	14
137	2	1	19	13	1	20	40	25.5	0	0	14
138	1	0	22	16	1	25	50	29	20	47.06	35.5
139	2	0	22	16	1	10	20	19.5	0	0	14
140	1	1	24	18	1	10	20	19.5	10	23.53	31
141	1	0	22	6	0	5	10		0	0
142	1	0	20	13	1	0	0	9	0	0	14
143	2	1	22	15	1	5	10	18	5	11.76	28.5
144	2	0	26	14	0	0	0		0	0
145	2	0	20	17	0	0	0		10	23.53
146	1	0	21	17	1	18	36	22	25	58.82	38
147	2	0	18	13	1	13	26	21	43	100	40.5
148	1	1	29	9	1	0	0	9	0	0	14
149	2	1	18	14	1	20	40	25.5	10	23.53	31
150	1	1	18	9	1	0	0	9	0	0	14
151	2	0	19	14	1	0	0	9	0	0	14
152	1	0	20	7	1	0	0	9	20	47.06	35.5
153	1	1	18	18	1	0	0	9	0	0	14
154	2	0	20	17	1	20	40	25.5	20	47.06	35.5
155	2	1	19	10	1	0	0	9	0	0	14
156	1	1	21	5	1	0	0	9	5	11.76	28.5

## Sheet: codebook
Variable Name	Description
id	Subject ID
training_group	1 = Reappraisal, 2 = Compassion
Gender.M0.F1	Gender, 0 = male, 1 = female
age	age in years
mcsd	Marlowe-Crowne Social Desirability scale score
believers	Believers that they were playing with live players in the economic game paradigms (1 = believed, 0 = did not believe)
helping_pass	Helping decision in points
helping_pct	Helping decision percentage ((helping_pass*2/100)*100). Helping percentage is independent of dictator pass (all participants saw a dictator offer of 10/100 points)
helping_pct_rank	Rank of helping percentage for believers
punishment_pass	Punishment decision in points
punishment_pct	Punishment decision percentage ((punishment_pass*2/100-dictatorpass of 15)*100)
punishment_pct_rank	Rank of punishment percentage for believers
